# Supplementary material for: Molecular phylogenetics reveal multiple tertiary vicariance origins of the African rain forest trees
Source: BMC Biol. 2008 Dec 16;6:54. doi: 10.1186/1741-7007-6-54 (PMC2628871; doi:10.1186/1741-7007-6-54)
Supplement: Additional file 1 — Vouchers and genebank info. Taxon sampling, voucher information and GenBank accession numbers for each of the six (dataset A) and five (dataset B) chloroplast markers used in this study. UUCB: University Utrecht Botanical Garden; DRC: Democratic Republic of Congo. [file 1741-7007-6-54-S1.xls]

## Sheet: Sheet1
			GenBank accession numbers
Taxon	Herbarium voucher	Collection locality	rbcL	matK	trnL-trnF	trnSG	psbA-trnH	ndhF	trnD-trnT
Dataset A
Eupomatia bennettii	Chatrou, L.W. s.n. (U)	Cultivated	DQ861790	---	DQ861842	---	---	---	---
Anaxagorea phaeocarpa	Maas, P.J.M. et al. 8592 (U)	Ecuador	AY238952	AY238960	AY231284	EF179321	AY841426	EF179279	---
Anaxagorea silvatica	Maas, P.J.M. et al. 8836 (U)	Brazil	AY743439	AY743477	AY743458	EF179322	AY841427	---	---
ambavioids
Cananga odorata	Chatrou, L.W. et al. 93 (U)	Costa Rica	AY841602	AY841394	AY841680	AY841548	AY841431	AY841403	---
Cleistopholis glauca	Wieringa, J.J. et al. 3278 (WAG)	Gabon	AY841603	AY841395	AY841681	AY841549	AY841432	AY841404	---
Lettowianthus stellatus	Robertson, A. 7505 (WAG)	Kenya	EU169775	EU169686	EU169753	EU169797	EU169730	---	---
Meiocarpidium lepidotum	Breteler, F.J. 13947 (WAG)	Gabon	EU169776	EU169686	EU169754	EU169798	EU169731	---	---
Short branch clade
Annickia affinis	Sosef, M.S.M. 1881 (WAG)	Gabon	AY841594	AY841393	AY841671	AY841550	AY841442	AY841401	---
Cremastosperma brevipes	Scharf, U. 76 (U)	French Guiana	AY743527	AY743550	AY743573	AY841552	AY841447	AY841405	---
Greenwayodendron oliveri	Jongkind, C.C.H. 1795 (WAG)	Ghana	AY743451	AY743489	AY743470	AY841555	AY841465	AY841408	---
Monocarpia euneura	Slik, F. 2931 (L)	Indonesia	AY318998	AY518865	AY319111	AY841559	AY841477	AY841412	---
Mosannona costaricensis	Chatrou, L.W. et al. 90 (U)	Costa Rica	AY743510	AY743503	AY743496	AY841560	AY841479	AY841413	---
Piptostigma mortehani	Wieringa, J.J. et al. 2779 (WAG)	Gabon	AY743454	AY743492	AY743473	AY841562	AY841498	AY841415	---
Unonopsis stipitata	Chatrou, L.W. et al. 253 (U)	Peru	AY841662	AY841400	AY841740	AY841570	AY841519	Y841423	---
Long branch clade
Annona glabra	Chatrou, L.W. 467 (U)	UUBC	AY841596	DQ125050	AY841673	EF179323	DQ125116	EF179281	---
Annona muricata	Chatrou, L.W. 468 (U)	UUBC	AY743440	AY743478	AY743459	EF179324	AY841428	EF179282	---
Anonidium sp.	Cheek, M. 7896 (K)	Cameroon	AY841598	DQ125051	AY841675	EF179325	DQ125117	EF179283	---
Artabotrys hexapetalus	Chatrou, L.W. 470 (U)	UUBC	AY238953	AY238962	AY231286	EF179326	AY841429	EF179284	---
Artabotrys sp.	Wieringa, J.J. 4018 (WAG)	Gabon	AY841599	DQ125052	AY841676	EF179327	DQ125118	EF179285	---
Asimina angustifolia	Weerasooriya, A. s.n. (MO)	USA	DQ124939	DQ125053	AY841677	EF179328	DQ125119	EF179286	---
Asimina triloba	Chatrou, L.W. et al. 276 (U)	UUBC	AY743441	AY743479	AY743460	EF179329	AY841430	EF179287	---
Cymbopetalum brasiliense	Chatrou, L.W. 471 (U)	UUBC	AY841608	DQ125055	AY841686	EF179331	DQ125121	EF179289	---
Disepalum platypetalum	Takeuchi & Sambas 18201 (L)	Indonesia	AY841612	DQ125057	AY841690	EF179334	DQ125122	EF179292	---
Duguetia hadrantha	Chatrou, L.W. et al. 181 (U)	Peru	AY738161	AY740541	AY740573	EF179335	DQ125123	EF179293	---
Duguetia staudtii	Andel, T.R. van et al. 3290 (U)	Cameroon	AY738178	AY740558	AY740590	EF179336	DQ125124	EF179294	---
Fusaea peruviana	Chatrou, L.W. et al. 179 (U)	Peru	AY743445	AY743483	AY743464	EF179337	AY841436	EF179295	---
Goniothalamus griffithii	Kessler, P.J.A. 3188 (L)	Thailand	AY743446	AY743484	AY743465	EF179338	DQ125125	EF179296	---
Goniothalamus tapis	Kessler, P.J.A. 3193 (L)	Thailand	AY841622	DQ125058	AY841700	EF179339	DQ125126	EF179297	---
Guatteria aeruginosa	Chatrou, L.W. et al. 66 (U)	Costa Rica	AY740958	AY740909	AY741007	EF179341	DQ125136	EF179299	---
Guatteria anomala	Ishiki, M. et al. 2233 (U)	Mexico	AY740962	AY740913	AY741011	EF179340	AY841437	EF179298	---
Guatteria pudica	Chatrou, L.W. et al. 107 (U)	Costa Rica	AY740994	AY740945	AY741043	---	DQ125197	---	---
Letestudoxa bella	Wieringa, J.J. 2797 (WAG)	Gabon	AY841629	DQ125059	AY841707	EF179344	DQ125128	EF179302	---
Mkilua fragrans	Chatrou, L.W. 474 (U)	UUBC	AY841634	DQ125060	AY841712	EF179345	DQ861696	EF179303	---
Neostenanthera myristicifolia	Wieringa, J.J. et al. 3566 (WAG)	Gabon	AY743448	AY743486	AY743467	EF179348	DQ125130	EF179306	---
Pseudartabotrys letestui	Wieringa, J.J. 3273 (WAG)	Gabon	AY841650	DQ125061	AY841728	EF179349	DQ125131	EF179307	---
Trigynaea lanceipetala	Chatrou, L.W. et al. 234 (U)	Peru	AY743449	AY743487	AY743468	EF179351	---	EF179309	---
Xylopia ferruginea	Slik, F. s.n. (L)	Indonesia	AY841666	DQ125063	AY841744	---	DQ125133	EF179311	---
Xylopia peruviana	Chatrou, L.W. 483 (U)	UUBC	AY238958	AY238967	AY231291	EF179353	DQ125134	EF179312	---
uvarioids									---
Dasymaschalon macrocalyx	Kessler, P.J.A. 3199 (L)	Thailand	AY841610	EF179277	AY841688	EF179332	EF179313	EF179290	---
Dielsiothamnus divaricatus	Johnson, D.M. 1903 (OWU)	Tanzania	EU169781	EU169692	EU169759	EU169803	EU169736	---	---
Monanthotaxis whytei	Chatrou, L.W. 475 (U)	UUBC	AY841635	EF179278	AY841713	EF179346	EF179315	EF179304	---
Sphaerocoryne gracilis	Robertson, A. 7554 (WAG)	Kenya	EU169777	EU169688	EU169755	EU169799	EU169732	---	---
Toussaintia orientalis	Johnson, D.M. 1957 (OWU)	Tanzania	EU169778	EU169689	EU169756	EU169800	EU169733	EU169710	---
Uvaria lucida	Botanische Tuinen 84GR00334 (U)	West Africa	AY238957	AY238966	AY231290	EF179352	AY841440	EF179310	---
African clade
Asteranthe asterias	Robertson, A. 7548 (WAG)	Kenya	EU169779	EU169690	EU169757	EU169801	EU169734	EU169711	---
Hexalobus crispiflorus	Sosef, M.S.M. 2287 (WAG)	Gabon	EU169782	EU169693	EU169760	EU169804	EU169737	EU169713	---
Hexalobus salicifolius	Sosef, M.S.M. 2376 (WAG)	Gabon	EU169783	EU169694	EU169761	EU169805	EU169738	EU169714	---
Isolona campanulata	Chatrou, L.W. 472 (U)	UUBC	AY238954	AY238963	AY231287	EF179343	DQ125127	EF179301	EU216689
Isolona cauliflora	Robertson, A. 7555 (WAG)	Kenya	EU169784	EU169695	EU169762	EU169807	EU169739	EU169716	EU216682
Isolona hexaloba	Burgt, X.M. van der 791 (WAG)	Cameroon	EU169785	EU169696	EU169763	EU169808	EU169740	EU169717	EU216683
Mischogyne michelioides	Bamps, P. 4459 (WAG)	Angola	EU169786	EU169697	EU169764	EU169809	EU169741	EU169718	---
Monocyclanthus vegnei	Jongkind, C.C.H. 6992 (WAG)	Liberia	EU169787	EU169698	EU169765	EU169810	EU169742	EU169719	---
Monodora crispata	Chatrou, L.W. 476 (U)	UUBC	AY841637	EU169699	AY841715	EU169811	EU169743	EU169720	EU216691
Monodora myristica (1)	Chatrou, L.W. 477 (U)	UUBC	AY743447	AY743485	AY743466	EF179347	DQ125129	EF179305	EU216692
Monodora undulata	Alpin, D. 4012 (WAG)	Cultivated	EU169788	EU169701	EU169766	EU169813	EU169744	EU169722	EU216695
Ophrypetalum odoratum	Robertson, A. 7547 (WAG)	Kenya	EU169789	EU169702	EU169767	EU169814	EU169745	EU169723	---
Sanrafaelia ruffonammari	Kayombo 3027 (MO)	Tanzania	EU169790	EU169703	EU169768	EU169815	EU169746	EU169724	---
Uvariastrum insculptum	Jongkind, C.C.H. 4707 (WAG)	Ivory Coast	EU169791	EU169704	EU169769	EU169816	EU169747	EU169725	---
Uvariastrum pierreanum	Wieringa, J.J. 2620 (WAG)	Gabon	EU169792	EU169705	EU169770	EU169817	EU169748	---	---
Uvariodendron kirkii	Robertson, A. 7550 (WAG)	Kenya	EU169793	EU169706	EU169771	EU169818	EU169749	EU169726	---
Uvariodendron molundense	Sosef, M.S.M. 2219 (WAG)	Gabon	EU169794	EU169707	EU169772	EU169819	EU169750	EU169727	---
Uvariopsis korupensis	Richardson, J.E. 212 (WAG)	Cameroon	EU169796	EU169709	EU169774	EU169820	EU169751	EU169729	---
Uvariopsis tripetala	Jongkind, C.C.H. 4356 (WAG)	Ivory Coast	EU169780	EU169691	EU169758	EU169802	EU169735	EU169712	---
Uvariopsis vanderystii	Sosef, M.S.M. 2241 (WAG)	Gabon	EU169795	EU169708	EU169773	EU169821	EU169752	EU169728	---
Dataset B
Isolona capuronii	Service Forestier de Madagascar 8941 (P)	Madagascar	---	---	EU216708	EU216617	EU216662	---	---
Isolona congolona (1)	Liben, L. 3852 (WAG)	DRC	---	---	EU216704	EU216613	EU216658	EU216637	---
Isolona congolona (2)	Leeuwenberg, A.J.M. 9550 (WAG)	Cameroon	---	---	EU216714	EU216623	EU216668	EU216644	EU216688
Isolona cooperi	Botanische Tuinen Utrecht, 473 (U)	Cultivated	---	---	AY841704	EU216612	EU216657	EU216636	EU216681
Isolona dewevrei	Merello, M.C. 1346 (MO)	Ghana	---	---	EU216715	EU216624	EU216669	EU216645	EU216690
Isolona ghesquierei	Schatz, G.E. 3364 (MO)	Madagascar	---	---	EU216709	EU216618	EU216663		---
Isolona heinsenii	Couvreur, T.L.P. 10 (WAG)	Tanzania	---	---	EU216710	EU216619	EU216664	EU216640	EU216686
Isolona linearis	Couvreur, T.L.P. 102 (WAG)	Tanzania	---	---	EU216711	EU216620	EU216665	EU216641	EU216687
Isolona perrieri	Carlson, B. 48 (K)	Madagascar	---	---	EU216707	EU216616	EU216661	EU216639	EU216685
Isolona pleurocarpa	van Andel, T. 4177 (WAG)	Cameroon	---	---	EU216712	EU216621	EU216666	EU216642	---
Isolona thonneri	Letouzey, R. 10205 (P)	Cameroon	---	---	EU216713	EU216622	EU216667	EU216643	---
Isolona zenkeri (1)	Sosef, M.S.M. 2250 (WAG)	Gabon	---	---	EU216705	EU216614	EU216659	EU216638	EU216684
Isolona zenkeri (2)	Sosef, M.S.M. 2322 (WAG)	Gabon	---	---	EU216706	EU216615	EU216660	---	---
Monodora angolensis	Alpen, D. S4013 (WAG)	West Africa	---	---	EU216718	EU216627	EU216672	EU216648	EU216696
Monodora carolinae	Couvreur, T.L.P. 54 (WAG)	Tanzania	---	---	EU216723	EU216632	EU216677	EU216653	EU216700
Monodora globiflora	Couvreur, T.L.P. 99 (WAG)	Tanzania	---	---	EU216724	EU216633	EU216678	EU216654	EU216701
Monodora grandidieri	Vollesen, K. 3031 (WAG)	Tanzania	---	---	EU216719	EU216628	EU216673	EU216649	EU216697
Monodora hastipetala	Couvreur, T.L.P. 42 (WAG)	Tanzania	---	---	EU216725	EU216634	EU216679	EU216655	EU216702
Monodora junodii	Couvreur, T.L.P. 88 (WAG)	Tanzania	---	---	EU216721	EU216630	EU216675	EU216651	EU216699
Monodora laurentii	Niangadouma, R. 179 (WAG)	Gabon	---	---	EU216720	EU216629	EU216674	EU216650	EU216698
Monodora minor	Couvreur, T.L.P. 36 (WAG)	Tanzania	---	---	EU216726	EU216635	U216680	U216656	U216703
Monodora myristica (2)	Richardson, J.E. 191 (WAG)	Cameroon	---	---	EU216716	EU216625	EU216670	EU216646	EU216693
Monodora stenopetala	Correia, M.F. 3840 (M)	Mozambique	---	---	EU216722	EU216631	EU216676	EU216652	---
Monodora tenuifolia	Schmidt, R. 2025 (MO)	Ghana	---	---	EU216717	EU216626	EU216671	EU216647	EU216694
